# Supplementary material for: Identification of Inflammation Markers as Novel Potential Predictors of the HIV-DNA Reservoir Size
Source: Int J Mol Sci. 2025 Aug 29;26(17):8430. doi: 10.3390/ijms26178430 (PMC12428898; doi:10.3390/ijms26178430)
Supplement: Supplementary file 1 [file ijms-26-08430-s001.zip]

Archive with 1 entries (1 files):
- ijms-3789331-supplementary.pdf
